# Supplementary material for: Uniparental Lineages from the Oldest Indigenous Population of Ecuador: The Tsachilas
Source: Genes (Basel). 2021 Aug 20;12(8):1273. doi: 10.3390/genes12081273 (PMC8391833; doi:10.3390/genes12081273)
Supplement: Supplementary file 1 [file genes-12-01273-s001.zip]

Archive with 12 entries (10 files):
- SUPPLEMENTARY/FIGURES/
- SUPPLEMENTARY/FIGURES/Figure S1.pdf
- SUPPLEMENTARY/TABLES/
- SUPPLEMENTARY/TABLES/S1.xlsx
- SUPPLEMENTARY/TABLES/S2.xlsx
- SUPPLEMENTARY/TABLES/S3.xlsx
- SUPPLEMENTARY/TABLES/S4.xlsx
- SUPPLEMENTARY/TABLES/S5.xlsx
- SUPPLEMENTARY/TABLES/S6.xlsx
- SUPPLEMENTARY/TABLES/S7.xlsx
- SUPPLEMENTARY/TABLES/S8.xlsx
- SUPPLEMENTARY/TABLES/S9.xlsx
