# Supplementary material for: Uniparental Lineages from the Oldest Indigenous Population of Ecuador: The Tsachilas
Source: Genes (Basel). 2021 Aug 20;12(8):1273. doi: 10.3390/genes12081273 (PMC8391833; doi:10.3390/genes12081273)
Supplement: Supplementary file 1 [file genes-12-01273-s001.zip › SUPPLEMENTARY/TABLES/S1.xlsx]

## Sheet: S1
Table S1: General informations and diversity data for Tsachila sample
People name	Census size	mtDNA sample size	Y chromosome sample size	Province	Coordinates	Haplotype diversity (mtDNA)	Haplotype diversity (Y chromosome)
Tsáchila	2900	70	29	Santo Domingo de los Tsáchilas	0°15′00″S 79°09′00″W	0.99 +/- 0.0126	0.90 +/- 0.039
						Nucleotide diversity (mtDNA)
						0.002 +/- 0.1012
