# Supplementary material for: Uniparental Lineages from the Oldest Indigenous Population of Ecuador: The Tsachilas
Source: Genes (Basel). 2021 Aug 20;12(8):1273. doi: 10.3390/genes12081273 (PMC8391833; doi:10.3390/genes12081273)
Supplement: Supplementary file 1 [file genes-12-01273-s001.zip › SUPPLEMENTARY/TABLES/S2.xlsx]

## Sheet: Foglio1
Table S2: Diversity indices values for the populations included in the Y chromosome dataset
Population	Country	N	Number of haplotypes	Haplotype diversity	Reference
TSACHILA	Ecuador	26	12	0.90	Present study
Cañar_EC	Ecuador	46	30	0.9739	[7]
Pastos_EC	Ecuador	6	5	0.9333	[7]
Quichua_EC	Ecuador	37	33	0.994	[7]
Cajamarca	Peru	36	30	0.9731	[7]
Chachapoyas	Peru	115	76	0.982	[7]
Kañaris	Peru	16	9	0.9083	[7]
Inkawasi	Peru	39	12	0.8327	[7]
Chivay	Peru	17	14	0.9779	[7]
Cusco	Peru	38	28	0.9787	[7]
Amantani	Peru	26	18	0.9662	[7]
Shipibo	Peru	22	15	0.9264	[9]
Huambisa	Peru	12	11	0.98484	[9]
Cashibo	Peru	26	10	0.83692	[9]
Ashaninka	Peru	7	6	0.9523	[9]
Chachapoyas	Peru	11	10	0.9818	[40]
Huancas	Peru	23	21	0.9920	[40]
LaJalca	Peru	10	10	1	[40]
Luya	Peru	43	25	0.9601	[40]
UtcubambaSouth	Peru	70	54	0.9888	[40]
Wayku	Peru	16	8	0.8583	[40]
Andoas	Peru	30	23	0.9793	[41]
Awajun	Peru	22	11	0.8917	[41]
Chanka	Peru	17	13	0.9632	[41]
Chopcca	Peru	21	19	0.9904	[41]
Karanki	Ecuador	14	13	0.989	[41]
Kichwa_LO	Peru	34	22	0.9679	[41]
Quechua_HVC	Peru	19	18	0.9941	[41]
Quichua_EC	Ecuador	19	17	0.9883	[41]
Shawi	Peru	5	5	1	[41]
Embera-Chami	Colombia	24	13	0.9239	[30]
Guambiano	Colombia	16	13	0.975	[30]
Kichwa	Ecuador	31	18	0.944	[30]
Waorani	Ecuador	36	5	0.5777	[30]
