# Supplementary material for: Uniparental Lineages from the Oldest Indigenous Population of Ecuador: The Tsachilas
Source: Genes (Basel). 2021 Aug 20;12(8):1273. doi: 10.3390/genes12081273 (PMC8391833; doi:10.3390/genes12081273)
Supplement: Supplementary file 1 [file genes-12-01273-s001.zip › SUPPLEMENTARY/TABLES/S3.xlsx]

## Sheet: Foglio1
Table S3: Frequency of mtDNA haplogroups in 53 populations from northern South America
Population	Country	Language	Linguistic family	N	A2	B2	C1	D1	Reference
Tsachilas	Ecuador	Tsafiqui	Barbacoan	70	0.27	0.32	0.07	0.32	present study
ApalaiI	Brazil	Cariban	Ge-Pano-Carib	102	0.39	0.009	0.29	0.3	[44]
Arsario	Colombia	Arsario	Chibchan	50	0.68	0	0.32	0	[45]
Titicaca	Peru	Quechua	Andean	37	0.16	0.56	0.135	0.135	[46]
Chachi	Ecuador	Chachi	Barbacoan	30	0.33	0.2	0.16	0.3	[47]
Cintalarga	Colombia	Tupi-Guarani	Equatorial-Tucanoan	11	0.81	0	0.09	0.09	[45]
GaviaoI	Brazil	Tupi-Guarani	Equatorial-Tucanoan	27	0.14	0.14	0	0.7	[48]
GorotireI	Brazil	Ge	Ge-Pano-Carib	11	0.27	0.18	0.18	0.36	[48]
GuaraniI	Brazil	Tupi-Guarani	Equatorial-Tucanoan	120	0.91	0	0.08	0	[48]
Ijka	Colombia	Ijka	Chibchan	40	0.9	0.025	0.075	0	[45]
kaingangrsI	Brazil	Ge	Ge-Pano-Carib	53	0.41	0.05	0.52	0	[45]
kalinaI	Venezuela	Cariban	Ge-Pano-Carib	27	0.07	0.44	0.4	0.07	[45]
Kogi	Colombia	Kogi	Chibchan	48	0.64	0	0.35	0	[45]
Kubenkan	Brazil	Ge	Ge-Pano-Carib	19	0.57	0.26	0.05	0.1	[45]
MatsiguengaI	Peru	Arawakan	Equatorial-Tucanoan	44	0.04	0.93	0	0.02	[6]
Mekranoti	Brazil	Ge	Ge-Pano-Carib	25	0.36	0.56	0.08	0	[49]
MundurukuI	Brazil	Tupi-Guarani	Equatorial-Tucanoan	16	0.125	0.25	0.125	0.5	[49]
PalikurI	Brazil	Arawakan	Equatorial-Tucanoan	46	0	0.54	0	0.45	[44]
ParakanaI	Brazil	Tupi-Guarani	Equatorial-Tucanoan	22	0.04	0.4	0.36	0.18	[44]
Ayamara P	Peru	Aymara	Andean	20	0	0.9	0.05	0.05	[25]
Quechua P	Peru	Quechua	Andean	37	0.16	0.56	0.13	0.13	[46]
Ayamara B	Bolivia	Aymara	Andean	33	0	0.9	0.03	0.03	[50]
Quechua B	Bolivia	Quechua	Andean	32	0.15	0.75	0.09	0	[46]
Wayuu	Venzuela	Chibchan	Arawakan	39	0.25	0.35	0.38	0	[45]
Zoro	Brazil	Tupi-Guarani	Equatorial-Tucanoan	30	0.2	0.06	0.13	0.6	[51]
Venezuela	Venezuela	Cariban	Ge-Pano-Carib	17	0.58	0.41	0	0	[52]
Alto Paranà	Brazil	Tupi-Guarani	Equatorial-Tucanoan	90	0.24	0.28	0.28	0.17	[53]
Pasto_C	Colombia	Pasto	Barbacoan	14	0.36	0.14	0.21	0.29	[54]
Pacarictampu	Peru	Quechua	Andean	20	0.05	0.65	0.2	0.1	[55]
Quechua_PE*	Peru	Quechua	Andean	6	0.1	0.15	0	0.05	[55]
SsSj	Peru	Quechua	Andean	25	0.1	0.65	0.25	0.15	[55]
Chachapoyas_B	Peru	Quechua	Andean	8	0.13	0.5	0.12	0.25	[40]
Huancas	Peru	Quechua	Andean	16	0.38	0.62	0	0	[40]
LaJalca	Peru	Quechua	Andean	23	0.13	0.13	0.17	0.57	[40]
Luya	Peru	Quechua	Andean	36	0.31	0.2	0.23	0.23	[40]
UtcubambaSouth	Peru	Quechua	Andean	15	0.33	0.47	0.2	0	[40]
Wayku	Peru	Quechua	Andean	15	0.2	0.6	0.13	0.07	[40]
Ashaninkas	Peru	Arawak	Arawakan	20	0.2	0.2	0.35	0.25	[9]
Cashibos	Peru	Panoan	Ge-Pano-Carib	60	0	0.3	0.3	0	[9]
Shipibos	Peru	Panoan	Ge-Pano-Carib	60	0.31	0.18	0.45	0.05	[9]
Huambisa	Peru	Huambisa	Jivaro	22	0.22	0.63	0.05	0	[9]
Cañar_EC	Ecuador	Cañar	Barbacoan	45	0.15	0.33	0.28	0.22	[7]
Pastos_EC	Ecuador	Pasto	Barbacoan	6	0.5	0	0.33	0.16	[7]
Quichua_EC	Ecuador	Quechua	Andean	25	0.2	0.6	0.08	0.12	[7]
Quichua_EC	Ecuador	Quechua	Andean	37	0.24	0.45	0.29	0	[7]
CajamarcaI	Peru	Quechua	Andean	17	0.11	0.47	0.23	0.17	[7]
CajamarcaII	Peru	Quechua	Andean	19	0.05	0.47	0.10	0.36	[7]
Chachapoyas_S	Peru	Quechua	Andean	82	0.24	0.25	0.19	0.3	[7]
Kañaris	Peru	Quechua	Andean	21	0.38	0.33	0.04	0.23	[7]
Inkawasi	Peru	Quechua	Andean	38	0.34	0.28	0.18	0.18	[7]
Chivay	Peru	Quechua	Andean	30	0.13	0.5	0.16	0.2	[7]
Cusco	Peru	Quechua	Andean	33	0.26	0.63	0.13	0	[7]
Amantani	Peru	Quechua	Andean	26	0	0.92	0.07	0	[7]
