# Supplementary material for: Uniparental Lineages from the Oldest Indigenous Population of Ecuador: The Tsachilas
Source: Genes (Basel). 2021 Aug 20;12(8):1273. doi: 10.3390/genes12081273 (PMC8391833; doi:10.3390/genes12081273)
Supplement: Supplementary file 1 [file genes-12-01273-s001.zip › SUPPLEMENTARY/TABLES/S4.xlsx]

## Sheet: Foglio1
Table S4: frequency of mtDNA sub-haplogroups
	A2	A2ac	A2k	A2x	A2w	B2	B2b5a	C1b	C1b12	D1	D1f	TOT
Tsachila	0.014	0.157	0.057	0.014	0.028	0.314	0.014	0.042	0.028	0.314	0.0142	70
