# Supplementary material for: Uniparental Lineages from the Oldest Indigenous Population of Ecuador: The Tsachilas
Source: Genes (Basel). 2021 Aug 20;12(8):1273. doi: 10.3390/genes12081273 (PMC8391833; doi:10.3390/genes12081273)
Supplement: Supplementary file 1 [file genes-12-01273-s001.zip › SUPPLEMENTARY/TABLES/S5.xlsx]

## Sheet: Foglio1
Table S5. mtDNA dataset
Sample ID	Sequence ID	Haplogroup	Country	District	Ethnicity	Language	GenBank ID	Reference
1	CHI18	A2ac	Ecuador	Santo Domingo de los Tsachilas	Tsachila	Barbacoan/Tsafiqui	MZ397813	This study
2	CO30	A2ac2	Ecuador	Santo Domingo de los Tsachilas	Tsachila	Barbacoan/Tsafiqui	MZ397820	This study
3	CO7	A2ac2	Ecuador	Santo Domingo de los Tsachilas	Tsachila	Barbacoan/Tsafiqui	MZ397818	This study
4	CO31	A2ac2	Ecuador	Santo Domingo de los Tsachilas	Tsachila	Barbacoan/Tsafiqui	MZ397821	This study
5	CO33	A2ac2	Ecuador	Santo Domingo de los Tsachilas	Tsachila	Barbacoan/Tsafiqui	MZ397823	This study
6	CO36	A2ac2	Ecuador	Santo Domingo de los Tsachilas	Tsachila	Barbacoan/Tsafiqui	MZ397824	This study
7	CO37	A2ac2	Ecuador	Santo Domingo de los Tsachilas	Tsachila	Barbacoan/Tsafiqui	MZ397825	This study
8	CO38	A2ac2	Ecuador	Santo Domingo de los Tsachilas	Tsachila	Barbacoan/Tsafiqui	MZ397826	This study
9	CO40	A2ac2	Ecuador	Santo Domingo de los Tsachilas	Tsachila	Barbacoan/Tsafiqui	MZ397827	This study
10	CHI15	A2ac2	Ecuador	Santo Domingo de los Tsachilas	Tsachila	Barbacoan/Tsafiqui	MZ397812	This study
11	CHI96	A2ac2	Ecuador	Santo Domingo de los Tsachilas	Tsachila	Barbacoan/Tsafiqui	MZ397816	This study
12	CHI5	A2k	Ecuador	Santo Domingo de los Tsachilas	Tsachila	Barbacoan/Tsafiqui	MZ397809	This study
13	CHI6	A2k	Ecuador	Santo Domingo de los Tsachilas	Tsachila	Barbacoan/Tsafiqui	MZ397810	This study
14	CHI8	A2k	Ecuador	Santo Domingo de los Tsachilas	Tsachila	Barbacoan/Tsafiqui	MZ397811	This study
15	CHI34	A2k	Ecuador	Santo Domingo de los Tsachilas	Tsachila	Barbacoan/Tsafiqui	MZ397814	This study
16	CO13	A2aw	Ecuador	Santo Domingo de los Tsachilas	Tsachila	Barbacoan/Tsafiqui	MZ397819	This study
17	CO32	A2aw	Ecuador	Santo Domingo de los Tsachilas	Tsachila	Barbacoan/Tsafiqui	MZ397822	This study
18	CO6	A2	Ecuador	Santo Domingo de los Tsachilas	Tsachila	Barbacoan/Tsafiqui	MZ397817	This study
20	CO2	B2	Ecuador	Santo Domingo de los Tsachilas	Tsachila	Barbacoan/Tsafiqui	MZ397833	This study
21	CO3	B2	Ecuador	Santo Domingo de los Tsachilas	Tsachila	Barbacoan/Tsafiqui	MZ397834	This study
22	CO8	B2	Ecuador	Santo Domingo de los Tsachilas	Tsachila	Barbacoan/Tsafiqui	MZ397835	This study
23	CO9	B2	Ecuador	Santo Domingo de los Tsachilas	Tsachila	Barbacoan/Tsafiqui	MZ397836	This study
24	CO11	B2	Ecuador	Santo Domingo de los Tsachilas	Tsachila	Barbacoan/Tsafiqui	MZ397837	This study
25	CO15	B2	Ecuador	Santo Domingo de los Tsachilas	Tsachila	Barbacoan/Tsafiqui	MZ397838	This study
26	CO16	B2	Ecuador	Santo Domingo de los Tsachilas	Tsachila	Barbacoan/Tsafiqui	MZ397839	This study
27	CO17	B2	Ecuador	Santo Domingo de los Tsachilas	Tsachila	Barbacoan/Tsafiqui	MZ397840	This study
28	CO19	B2	Ecuador	Santo Domingo de los Tsachilas	Tsachila	Barbacoan/Tsafiqui	MZ397841	This study
29	CO20	B2	Ecuador	Santo Domingo de los Tsachilas	Tsachila	Barbacoan/Tsafiqui	MZ397842	This study
30	CO21	B2	Ecuador	Santo Domingo de los Tsachilas	Tsachila	Barbacoan/Tsafiqui	MZ397843	This study
31	CO23	B2	Ecuador	Santo Domingo de los Tsachilas	Tsachila	Barbacoan/Tsafiqui	MZ397844	This study
32	CO24	B2	Ecuador	Santo Domingo de los Tsachilas	Tsachila	Barbacoan/Tsafiqui	MZ397845	This study
33	CO25	B2	Ecuador	Santo Domingo de los Tsachilas	Tsachila	Barbacoan/Tsafiqui	MZ397846	This study
34	CO26	B2	Ecuador	Santo Domingo de los Tsachilas	Tsachila	Barbacoan/Tsafiqui	MZ397847	This study
35	CO27	B2	Ecuador	Santo Domingo de los Tsachilas	Tsachila	Barbacoan/Tsafiqui	MZ397848	This study
36	CO28	B2	Ecuador	Santo Domingo de los Tsachilas	Tsachila	Barbacoan/Tsafiqui	MZ397849	This study
37	CO42	B2	Ecuador	Santo Domingo de los Tsachilas	Tsachila	Barbacoan/Tsafiqui	MZ397850	This study
38	CHI16	B2	Ecuador	Santo Domingo de los Tsachilas	Tsachila	Barbacoan/Tsafiqui	MZ397828	This study
39	CHI26	B2	Ecuador	Santo Domingo de los Tsachilas	Tsachila	Barbacoan/Tsafiqui	MZ397829	This study
40	CHI31	B2	Ecuador	Santo Domingo de los Tsachilas	Tsachila	Barbacoan/Tsafiqui	MZ397830	This study
41	CHI37	B2	Ecuador	Santo Domingo de los Tsachilas	Tsachila	Barbacoan/Tsafiqui	MZ397831	This study
42	CHI94	B2b5a	Ecuador	Santo Domingo de los Tsachilas	Tsachila	Barbacoan/Tsafiqui	MZ397832	This study
43	CHI7	C1b	Ecuador	Santo Domingo de los Tsachilas	Tsachila	Barbacoan/Tsafiqui	MZ397851	This study
44	CHI10	C1b	Ecuador	Santo Domingo de los Tsachilas	Tsachila	Barbacoan/Tsafiqui	MZ397852	This study
45	CO29	C1b	Ecuador	Santo Domingo de los Tsachilas	Tsachila	Barbacoan/Tsafiqui	MZ397853	This study
46	CO34	C1b	Ecuador	Santo Domingo de los Tsachilas	Tsachila	Barbacoan/Tsafiqui	MZ397854	This study
47	CO44	C1b	Ecuador	Santo Domingo de los Tsachilas	Tsachila	Barbacoan/Tsafiqui	MZ397855	This study
48	CHI35	D1f	Ecuador	Santo Domingo de los Tsachilas	Tsachila	Barbacoan/Tsafiqui	MZ397870	This study
49	CHI1	D1	Ecuador	Santo Domingo de los Tsachilas	Tsachila	Barbacoan/Tsafiqui	MZ397856	This study
50	CHI3	D1	Ecuador	Santo Domingo de los Tsachilas	Tsachila	Barbacoan/Tsafiqui	MZ397858	This study
51	CHI2	D1	Ecuador	Santo Domingo de los Tsachilas	Tsachila	Barbacoan/Tsafiqui	MZ397857	This study
52	CHI4	D1	Ecuador	Santo Domingo de los Tsachilas	Tsachila	Barbacoan/Tsafiqui	MZ397859	This study
53	CHI9	D1	Ecuador	Santo Domingo de los Tsachilas	Tsachila	Barbacoan/Tsafiqui	MZ397860	This study
54	CHI11	D1	Ecuador	Santo Domingo de los Tsachilas	Tsachila	Barbacoan/Tsafiqui	MZ397861	This study
55	CHI12	D1	Ecuador	Santo Domingo de los Tsachilas	Tsachila	Barbacoan/Tsafiqui	MZ397862	This study
56	CHI13	D1	Ecuador	Santo Domingo de los Tsachilas	Tsachila	Barbacoan/Tsafiqui	MZ397863	This study
57	CHI14	D1	Ecuador	Santo Domingo de los Tsachilas	Tsachila	Barbacoan/Tsafiqui	MZ397864	This study
58	CHI20	D1	Ecuador	Santo Domingo de los Tsachilas	Tsachila	Barbacoan/Tsafiqui	MZ397865	This study
59	CHI23	D1	Ecuador	Santo Domingo de los Tsachilas	Tsachila	Barbacoan/Tsafiqui	MZ397866	This study
60	CHI24	D1	Ecuador	Santo Domingo de los Tsachilas	Tsachila	Barbacoan/Tsafiqui	MZ397867	This study
61	CHI25	D1	Ecuador	Santo Domingo de los Tsachilas	Tsachila	Barbacoan/Tsafiqui	MZ397868	This study
62	CHI29	D1	Ecuador	Santo Domingo de los Tsachilas	Tsachila	Barbacoan/Tsafiqui	MZ397869	This study
63	CHI91	D1	Ecuador	Santo Domingo de los Tsachilas	Tsachila	Barbacoan/Tsafiqui	MZ397871	This study
64	CHI92	D1	Ecuador	Santo Domingo de los Tsachilas	Tsachila	Barbacoan/Tsafiqui	MZ397872	This study
65	CHI93	D1	Ecuador	Santo Domingo de los Tsachilas	Tsachila	Barbacoan/Tsafiqui	MZ397815	This study
66	CO1	D1	Ecuador	Santo Domingo de los Tsachilas	Tsachila	Barbacoan/Tsafiqui	MZ397873	This study
67	CO14	D1	Ecuador	Santo Domingo de los Tsachilas	Tsachila	Barbacoan/Tsafiqui	MZ397874	This study
68	CO22	D1	Ecuador	Santo Domingo de los Tsachilas	Tsachila	Barbacoan/Tsafiqui	MZ397875	This study
69	CO35	D1	Ecuador	Santo Domingo de los Tsachilas	Tsachila	Barbacoan/Tsafiqui	MZ397876	This study
70	CO39	D1	Ecuador	Santo Domingo de los Tsachilas	Tsachila	Barbacoan/Tsafiqui	MZ397877	This study
71	CO41	D1	Ecuador	Santo Domingo de los Tsachilas	Tsachila	Barbacoan/Tsafiqui	MZ397878	This study
72	EU095529	A2ac	Ecuador	Esmeralda	Cayapa	Barbacoan/Chachi	EU095529	[56]
73	EU095530	A2	Ecuador	Esmeralda	Cayapa	Barbacoan/Chachi	EU095530	[56]
74	EU095532	B2b5	Ecuador	Esmeralda	Cayapa	Barbacoan/Chachi	EU095532	[56]
75	EU095531	D4h3a	Ecuador	Esmeralda	Cayapa	Barbacoan/Chachi	EU095531	[56]
76	EU095212	B2	Bolivia	NA	Quechua_B	Quechua	EU095212	[57]
77	EU095213	B2	Bolivia	NA	Quechua_B	Quechua	EU095213	[57]
78	EU095214	B2k	Bolivia	NA	Quechua_B	Quechua	EU095214	[57]
79	EU095225	C1	Bolivia	NA	Quechua_B	Quechua	EU095225	[57]
80	EU095226	C1	Bolivia	NA	Quechua_B	Quechua	EU095226	[57]
81	FJ168735	D4h3	Peru	Suyu	Quechua_P	Quechua	FJ168735	[58]
82	FJ168736	D4h3	Peru	Arequipa	Quechua_P	Quechua	FJ168736	[58]
83	FJ168737	D4h3	Peru	Arequipa	Quechua_P	Quechua	FJ168737	[58]
84	FJ168738	D4h3	Peru	La_Libertad	Quechua_P	Quechua	FJ168738	[58]
85	FJ168743	D4h3	Peru	Arequipa	Quechua_P	Quechua	FJ168743	[58]
86	FJ168744	D4h3	Peru	Arequipa	Quechua_P	Quechua	FJ168744	[58]
89	FJ168749	D4h3	Peru	Piura	Quechua_P	Quechua	FJ168749	[58]
90	FJ168750	D4h3	Bolivia	Laz_Paz	Quechua_B	Quechua	FJ168750	[58]
91	FJ168751	D4h3	Peru	Apurimac	Quechua_P	Quechua	FJ168751	[58]
92	FJ168752	D4h3	Peru	Ancash	Quechua_P	Quechua	FJ168752	[58]
93	HM107317	C1d2	Colombia	Boyaca	Quechua_P	Quechua	HM107317	[58]
94	HM107339	C1d1c1	Peru	Lima	Quechua_P	Quechua	HM107339	[58]
97	HM107343	C1d1c1	Ecuador	Imbabura	Quechua_E	Quechua	HM107343	[58]
98	HM107352	C1d1	Peru	Cajamarca	Quechua_P	Quechua	HM107352	[58]
99	HM107353	C1d1	Peru	Huanucu	Quechua_P	Quechua	HM107353	[58]
100	HM107354	C1d1	Peru	Puca_Puca	Quechua_P	Quechua	HM107354	[58]
101	HM107359	C1d1	Peru	Piura	Quechua_P	Quechua	HM107359	[58]
102	HM107360	C1d1c1	Peru	Huancavelica	Quechua_P	Quechua	HM107360	[58]
103	GQ398490	A2y1	Ecuador	Napo/Pastaza	Waorani	Waorani	GQ398490	[27]
104	GQ398480	A2y1	Ecuador	Napo/Pastaza	Waorani	Waorani	GQ398480	[27]
105	GQ398481	A2y1	Ecuador	Napo/Pastaza	Waorani	Waorani	GQ398481	[27]
106	GQ398482	A2y1	Ecuador	Napo/Pastaza	Waorani	Waorani	GQ398482	[27]
107	GQ398483	A2y1	Ecuador	Napo/Pastaza	Waorani	Waorani	GQ398483	[27]
108	GQ398484	A2y1	Ecuador	Napo/Pastaza	Waorani	Waorani	GQ398484	[27]
109	GQ398485	A2y1	Ecuador	Napo/Pastaza	Waorani	Waorani	GQ398485	[27]
110	GQ398486	A2y1	Ecuador	Napo/Pastaza	Waorani	Waorani	GQ398486	[27]
111	GQ398488	A2y1	Ecuador	Napo/Pastaza	Waorani	Waorani	GQ398488	[27]
112	GQ398489	A2y1	Ecuador	Napo/Pastaza	Waorani	Waorani	GQ398489	[27]
113	GQ398487	A2y1	Ecuador	Napo/Pastaza	Waorani	Waorani	GQ398487	[27]
114	PUT294	A2k1a	Colombia	Putumayo	Pasto	Barbacoan	KY645515-KY645943	[54]
115	PUT295	D1	Colombia	Putumayo	Pasto	Barbacoan	KY645515-KY645944	[54]
116	PUT296	A2q	Colombia	Putumayo	Pasto	Barbacoan	KY645515-KY645945	[54]
117	PUT297	B2b	Colombia	Putumayo	Pasto	Barbacoan	KY645515-KY645946	[54]
118	PUT298	D1f	Colombia	Putumayo	Pasto	Barbacoan	KY645515-KY645947	[54]
119	PUT299	A2ac	Colombia	Putumayo	Pasto	Barbacoan	KY645515-KY645948	[54]
120	PUT300	D1f	Colombia	Putumayo	Pasto	Barbacoan	KY645515-KY645949	[54]
121	PUT301	C1b	Colombia	Putumayo	Pasto	Barbacoan	KY645515-KY645950	[54]
122	PUT302	C1c	Colombia	Putumayo	Pasto	Barbacoan	KY645515-KY645951	[54]
123	PUT303	C1b	Colombia	Putumayo	Pasto	Barbacoan	KY645515-KY645952	[54]
124	PUT304	D1	Colombia	Putumayo	Pasto	Barbacoan	KY645515-KY645953	[54]
125	PUT305	A2ac	Colombia	Putumayo	Pasto	Barbacoan	KY645515-KY645954	[54]
126	PUT306	A2	Colombia	Putumayo	Pasto	Barbacoan	KY645515-KY645955	[54]
127	PUT321	B2b	Colombia	Putumayo	Pasto	Barbacoan	KY645515-KY645956	[54]
128	PUT378	A2w	Colombia	Putumayo	Guambiano	Barbacoan	KY645515-KY645957	[54]
129	CH001	D1	Peru	Chachapoyas	Quechua_P	Quechua	MG571104	[40]
130	CH002	C1b2	Peru	Chachapoyas	Quechua_P	Quechua	MG571105	[40]
131	CH003	B2	Peru	Chachapoyas	Quechua_P	Quechua	MG571106	[40]
132	CH004	B2	Peru	Huancas	Quechua_P	Quechua	MG571107	[40]
133	CH005	B2	Peru	Huancas	Quechua_P	Quechua	MG571108	[40]
134	CH006	A2	Peru	Huancas	Quechua_P	Quechua	MG571109	[40]
135	CH007	B2	Peru	Huancas	Quechua_P	Quechua	MG571110	[40]
136	CH008	B2	Peru	Huancas	Quechua_P	Quechua	MG571111	[40]
137	CH009	B2	Peru	Huancas	Quechua_P	Quechua	MG571112	[40]
138	CH010	B2	Peru	Huancas	Quechua_P	Quechua	MG571113	[40]
139	CH011	A2	Peru	Huancas	Quechua_P	Quechua	MG571114	[40]
140	CH012	D1	Peru	La Jalca	Quechua_P	Quechua	MG571115	[40]
141	CH013	A2q	Peru	La Jalca	Quechua_P	Quechua	MG571116	[40]
142	CH014	D1	Peru	La Jalca	Quechua_P	Quechua	MG571117	[40]
143	CH015	A2aa	Peru	UtcubambaSouth	Quechua_P	Quechua	MG571118	[40]
144	CH016	D1	Peru	UtcubambaSouth	Quechua_P	Quechua	MG571119	[40]
145	CH017	A2aa	Peru	UtcubambaSouth	Quechua_P	Quechua	MG571120	[40]
146	CH018	A2	Peru	UtcubambaSouth	Quechua_P	Quechua	MG571121	[40]
147	CH019	B2b	Peru	UtcubambaSouth	Quechua_P	Quechua	MG571122	[40]
148	CH020	D1	Peru	UtcubambaSouth	Quechua_P	Quechua	MG571123	[40]
149	CH021	A2	Peru	UtcubambaSouth	Quechua_P	Quechua	MG571124	[40]
150	CH022	C1c	Peru	UtcubambaSouth	Quechua_P	Quechua	MG571125	[40]
151	CH023	A2q	Peru	UtcubambaSouth	Quechua_P	Quechua	MG571126	[40]
152	CH024	A2aa	Peru	UtcubambaSouth	Quechua_P	Quechua	MG571127	[40]
153	CH025	B2b	Peru	UtcubambaSouth	Quechua_P	Quechua	MG571128	[40]
154	CH026	C1b	Peru	UtcubambaSouth	Quechua_P	Quechua	MG571129	[40]
155	CH028	B2b	Peru	UtcubambaSouth	Quechua_P	Quechua	MG571131	[40]
156	CH029	A2	Peru	UtcubambaSouth	Quechua_P	Quechua	MG571132	[40]
157	CH030	B2b	Peru	La Jalca	Quechua_P	Quechua	MG571133	[40]
158	CH031bis	D1	Peru	La Jalca	Quechua_P	Quechua	MG571134	[40]
159	CH031tris	D1	Peru	La Jalca	Quechua_P	Quechua	MG571135	[40]
160	CH032	B2	Peru	La Jalca	Quechua_P	Quechua	MG571136	[40]
161	CH033	D1	Peru	La Jalca	Quechua_P	Quechua	MG571137	[40]
162	CH034	C1c	Peru	La Jalca	Quechua_P	Quechua	MG571138	[40]
163	CH035	D1	Peru	La Jalca	Quechua_P	Quechua	MG571139	[40]
164	CH036	B2	Peru	La Jalca	Quechua_P	Quechua	MG571140	[40]
165	CH037	D1	Peru	La Jalca	Quechua_P	Quechua	MG571141	[40]
166	CH038	C1b	Peru	La Jalca	Quechua_P	Quechua	MG571142	[40]
167	CH039	D1	Peru	La Jalca	Quechua_P	Quechua	MG571143	[40]
168	CH040	B2	Peru	La Jalca	Quechua_P	Quechua	MG571144	[40]
169	CH041	D1	Peru	La Jalca	Quechua_P	Quechua	MG571145	[40]
170	CH042	C1b	Peru	La Jalca	Quechua_P	Quechua	MG571146	[40]
171	CH043	D1	Peru	La Jalca	Quechua_P	Quechua	MG571147	[40]
172	CH044	D1	Peru	La Jalca	Quechua_P	Quechua	MG571148	[40]
173	CH045	C1c	Peru	La Jalca	Quechua_P	Quechua	MG571149	[40]
174	CH046	B2	Peru	UtcubambaSouth	Quechua_P	Quechua	MG571150	[40]
175	CH047	B2b	Peru	UtcubambaSouth	Quechua_P	Quechua	MG571151	[40]
176	CH048	B2b	Peru	UtcubambaSouth	Quechua_P	Quechua	MG571152	[40]
177	CH049	D1	Peru	UtcubambaSouth	Quechua_P	Quechua	MG571153	[40]
178	CH050	C1b3	Peru	UtcubambaSouth	Quechua_P	Quechua	MG571154	[40]
179	CH052	A2	Peru	Luya	Quechua_P	Quechua	MG571156	[40]
180	CH053	C1b	Peru	Luya	Quechua_P	Quechua	MG571157	[40]
181	CH054	C1b	Peru	Luya	Quechua_P	Quechua	MG571158	[40]
182	CH055	A2	Peru	Luya	Quechua_P	Quechua	MG571159	[40]
183	CH056	C1b	Peru	Luya	Quechua_P	Quechua	MG571160	[40]
184	CH057	B2	Peru	Luya	Quechua_P	Quechua	MG571161	[40]
185	CH058	A2	Peru	Luya	Quechua_P	Quechua	MG571162	[40]
186	CH059	C1b	Peru	Luya	Quechua_P	Quechua	MG571163	[40]
187	CH060	C1b	Peru	Luya	Quechua_P	Quechua	MG571164	[40]
188	CH061	A2	Peru	Luya	Quechua_P	Quechua	MG571165	[40]
189	CH062	D4h3a9	Peru	Luya	Quechua_P	Quechua	MG571166	[40]
190	CH063	B2	Peru	Luya	Quechua_P	Quechua	MG571167	[40]
191	CH064	D1	Peru	Luya	Quechua_P	Quechua	MG571168	[40]
192	CH066	D1	Peru	Luya	Quechua_P	Quechua	MG571170	[40]
193	CH067	A2	Peru	Luya	Quechua_P	Quechua	MG571171	[40]
194	CH068	A2	Peru	Luya	Quechua_P	Quechua	MG571172	[40]
195	CH069	A2	Peru	Luya	Quechua_P	Quechua	MG571173	[40]
196	CH070	C1b2	Peru	Luya	Quechua_P	Quechua	MG571174	[40]
197	CH071	D1	Peru	Luya	Quechua_P	Quechua	MG571175	[40]
198	CH072	B2b	Peru	Luya	Quechua_P	Quechua	MG571176	[40]
199	CH073	D1	Peru	Luya	Quechua_P	Quechua	MG571177	[40]
200	CH074	A2	Peru	Luya	Quechua_P	Quechua	MG571178	[40]
201	CH075	A2	Peru	Luya	Quechua_P	Quechua	MG571179	[40]
202	CH076	B2	Peru	Luya	Quechua_P	Quechua	MG571180	[40]
203	CH078	D1	Peru	Luya	Quechua_P	Quechua	MG571181	[40]
204	CH079	B2b	Peru	Luya	Quechua_P	Quechua	MG571182	[40]
205	CH080	A2	Peru	Luya	Quechua_P	Quechua	MG571183	[40]
206	CH081	A2aa	Peru	Luya	Quechua_P	Quechua	MG571184	[40]
207	CH082	C1b2	Peru	Luya	Quechua_P	Quechua	MG571185	[40]
208	CH083	C1d1	Peru	Luya	Quechua_P	Quechua	MG571186	[40]
209	CH084	D1	Peru	Luya	Quechua_P	Quechua	MG571187	[40]
210	CH085	B2	Peru	Luya	Quechua_P	Quechua	MG571188	[40]
211	CH086	B2	Peru	Huancas	Quechua_P	Quechua	MG571189	[40]
212	CH087	A2	Peru	Huancas	Quechua_P	Quechua	MG571190	[40]
213	CH088	B2	Peru	Huancas	Quechua_P	Quechua	MG571191	[40]
214	CH089	B2	Peru	Huancas	Quechua_P	Quechua	MG571192	[40]
215	CH090	B2	Peru	Huancas	Quechua_P	Quechua	MG571193	[40]
216	CH091	A2q	Peru	Huancas	Quechua_P	Quechua	MG571194	[40]
217	CH092	A2	Peru	Huancas	Quechua_P	Quechua	MG571195	[40]
218	CH093	B2	Peru	Huancas	Quechua_P	Quechua	MG571196	[40]
219	CH094	A2	Peru	Huancas	Quechua_P	Quechua	MG571197	[40]
220	CH095	B2	Peru	Chachapoyas	Quechua_P	Quechua	MG571198	[40]
221	CH096	B2b	Peru	Chachapoyas	Quechua_P	Quechua	MG571199	[40]
222	CH097	D1	Peru	Chachapoyas	Quechua_P	Quechua	MG571200	[40]
223	CH098	A2q	Peru	Chachapoyas	Quechua_P	Quechua	MG571201	[40]
224	CH099	B2b	Peru	Chachapoyas	Quechua_P	Quechua	MG571202	[40]
225	CH100	D1	Peru	Chachapoyas	Quechua_P	Quechua	MG571203	[40]
226	CH101	D1	Peru	Chachapoyas	Quechua_P	Quechua	MG571204	[40]
227	CH102	B2b	Peru	Chachapoyas	Quechua_P	Quechua	MG571205	[40]
228	CH103	D1	Peru	Chachapoyas	Quechua_P	Quechua	MG571206	[40]
229	CH104	B2	Peru	Waiku	Quechua_P	Quechua	MG571207	[40]
230	CH105	A2	Peru	Waiku	Quechua_P	Quechua	MG571208	[40]
231	CH106	B2	Peru	Waiku	Quechua_P	Quechua	MG571209	[40]
232	CH107	B2o1a	Peru	Waiku	Quechua_P	Quechua	MG571210	[40]
233	CH108	A2	Peru	Waiku	Quechua_P	Quechua	MG571211	[40]
234	CH109	C1b2	Peru	Waiku	Quechua_P	Quechua	MG571212	[40]
235	CH110	B2	Peru	Waiku	Quechua_P	Quechua	MG571213	[40]
236	CH111	B2	Peru	Waiku	Quechua_P	Quechua	MG571214	[40]
237	CH112	D1f	Peru	Waiku	Quechua_P	Quechua	MG571215	[40]
238	CH113	B2	Peru	Waiku	Quechua_P	Quechua	MG571216	[40]
239	CH114	C1b	Peru	Waiku	Quechua_P	Quechua	MG571217	[40]
240	CH115	B2	Peru	Waiku	Quechua_P	Quechua	MG571218	[40]
241	CH116	D1	Peru	Waiku	Quechua_P	Quechua	MG571219	[40]
242	CH117	B2	Peru	Waiku	Quechua_P	Quechua	MG571220	[40]
243	CH118	B2	Peru	Waiku	Quechua_P	Quechua	MG571221	[40]
244	CH119	A2	Peru	Waiku	Quechua_P	Quechua	MG571222	[40]
245	NAT006	A2ac2	Ecuador	Santo Domingo, El Poste	Native Tsàchila	Barbacoan	KY680803	[28]
246	NAT021	A2y1	Ecuador	Imbabura, San Rafael	Native Otavalo (Quechua_E)	Quechua	KY680808	[28]
247	NAT011	A2k	Ecuador	Los Ríos, Quevedo	Native Salasaca (Quechua_E)	Quechua	KY680812	[28]
248	NAT026	A2av1a	Ecuador	Tungurahua, Píllaro	Native Panzaleo	NA	KY680814	[28]
249	NAT007	A2aw	Ecuador	Carchi, Montúfar San Gabriel	Native Panzaleo	NA	KY680821	[28]
250	NAT031	A2	Ecuador	Manabí, San Ramón	Native Panzaleo (Quechua_E)	Quechua	KY680824	[28]
251	NAT012	B2z1	Ecuador	Cotopaxi, Sigchos	Native Panzaleo (Quechua_E)	Quechua	KY680834	[28]
252	NAT025	B2	Ecuador	Cotopaxi, Saquisilí	Native Panzaleo (Quechua_E)	Quechua	KY680850	[28]
253	NAT002	B2b5	Ecuador	Pichincha, Juan Montalvo	Native Cayambe	NA	KY680884	[28]
254	NAT029	B2b5b1a1	Ecuador	Bolívar, Piñato	Native Quincha (Quechua_E)	Quechua	KY680902	[28]
255	NAT027	B2b6a1a	Ecuador	Chimborazo, Colta	Native Puruhà	NA	KY680916	[28]
256	NAT030	B2b6a1	Ecuador	Pichincha, Machachi	Native Quitu-Cara/Cayambe	NA	KY680924	[28]
257	NAT022	B2b	Ecuador	Loja	Native Saraguro	NA	KY680941	[28]
258	NAT001	B2b12a	Ecuador	Morona-Santiago, Yaupi	Native Shuar	NA	KY680946	[28]
259	NAT020	C1b	Ecuador	Chimborazo, Guamote	Native Puruhà	NA	KY680950	[28]
260	NAT014	C1b	Ecuador	Cotopaxi, Salcedo	Native Puruhà	NA	KY680951	[28]
261	NAT004	C1b23	Ecuador	Loja	Native Saraguro	NA	KY680952	[28]
262	NAT003	C1b23	Ecuador	Loja, Tuncarta	Native Saraguro	NA	KY680953	[28]
263	NAT023	C1b	Ecuador	Morona Santiago, Taisha	Native Shuar	NA	KY680968	[28]
264	NAT017	C1b	Ecuador	Pichincha	Native Cayambe	NA	KY680971	[28]
265	NAT028	C1b	Ecuador	Pichincha, Machachi	Native Quitu-Cara/Cayambe	NA	KY680976	[28]
266	NAT032	C1d1d	Ecuador	Pichincha, Conocoto	Native Quitu-Cara	NA	KY680980	[28]
267	NAT034	D4h3a6	Ecuador	Cotopaxi, Sarahugsha	Native Panzaleo (Quechua_E)	Quechua	KY680994	[28]
268	NAT024	D1f	Ecuador	Cotopaxi, Cusubamba	Native Panzaleo (Quechua_E)	Quechua	KY680999	[28]
269	ECU0217	A2ar	Ecuador	Loja	Native	NA	KY680822	[28]
270	NAT013	A2	Ecuador	Chimborazo, Riobamba	Native	NA	KY680827	[28]
271	NAT019	A2	Ecuador	Azuay, Cuenca	Native	NA	KY680830	[28]
272	ECU0226	B2z1a	Ecuador	Loja, Gañil	Native	NA	KY680835	[28]
273	ECU0082	B2z1a	Ecuador	Loja, Oñacapa	Native	NA	KY680836	[28]
274	ECU0078	B2z1a	Ecuador	Loja, Oñacapa	Native	NA	KY680837	[28]
275	ECU0177	B2z1a	Ecuador	Loja, Gañil	Native	NA	KY680838	[28]
276	ECU0149	B2z1a	Ecuador	Loja, Oñacapa	Native	NA	KY680839	[28]
277	ECU0125	B2z1a	Ecuador	Loja, Oñacapa	Native	NA	KY680840	[28]
278	ECU0267	B2z1a	Ecuador	Loja, Gañil	Native	NA	KY680843	[28]
279	ECU0309	B2z1a	Ecuador	Loja, Oñacapa	Native	NA	KY680845	[28]
280	NAT008	B2	Ecuador	Cotopaxi, Angamarca	Native	NA	KY680847	[28]
281	ECU0301	B2	Ecuador	Loja, Gañil	Native	NA	KY680849	[28]
282	ECU0271	B2q1a	Ecuador	Loja, Gañil	Native	NA	KY680852	[28]
283	ECU0040	B2q1a1	Ecuador	Loja, Oñacapa	Native	NA	KY680861	[28]
284	ECU0147	B2q1a1	Ecuador	Loja, Oñacapa	Native	NA	KY680862	[28]
285	ECU0063	B2q1a1	Ecuador	Loja, Oñacapa	Native	NA	KY680864	[28]
286	ECU0302	B2q1a	Ecuador	Loja, Oñacapa	Native	NA	KY680866	[28]
287	ECU0034	B2l1a1	Ecuador	Loja, Oñacapa	Native	NA	KY680868	[28]
288	ECU0061	B2l1a1	Ecuador	Loja, Oñacapa	Native	NA	KY680870	[28]
289	ECU0047	B2l1a1	Ecuador	Loja, Oñacapa	Native	NA	KY680871	[28]
290	ECU0294	B2l1a1	Ecuador	Loja, Gañil	Native	NA	KY680873	[28]
291	ECU0044	B2l1a1	Ecuador	Loja, Oñacapa	Native	NA	KY680874	[28]
292	NAT016	B2	Ecuador	Cañar, Azogues	Native	NA	KY680876	[28]
293	ECU0159	B2b5	Ecuador	Loja, Oñacapa	Native	NA	KY680888	[28]
294	ECU0069	B2b5a	Ecuador	Loja, Oñacapa	Native	NA	KY680893	[28]
295	NAT009	B2b5b1a1	Ecuador	Loja, Linderos	Native	NA	KY680899	[28]
296	ECU0299	B2b5b1a1	Ecuador	Loja, Gañil	Native	NA	KY680900	[28]
297	ECU0325	B2b5b1a1	Ecuador	Loja, Oñacapa	Native	NA	KY680901	[28]
298	ECU0266	B2b6a1	Ecuador	Loja, Gañil	Native	NA	KY680908	[28]
299	ECU0054	B2b6a1a	Ecuador	Loja, Oñacapa	Native	NA	KY680918	[28]
300	ECU0293	B2b6a1a	Ecuador	Loja, Gañil	Native	NA	KY680919	[28]
301	ECU0118	B2b6a	Ecuador	Loja, Oñacapa	Native	NA	KY680925	[28]
302	NAT010	B2b6b1a	Ecuador	Loja, Gonzanama	Native	NA	KY680928	[28]
303	ECU0323	B2b7	Ecuador	Loja, Oñacapa	Native	NA	KY680933	[28]
304	ECU0153	B2b7	Ecuador	Loja, Oñacapa	Native	NA	KY680936	[28]
305	ECU0248	B2b	Ecuador	Loja	Native	NA	KY680940	[28]
306	ECU0087	B2b8a	Ecuador	Loja, Oñacapa	Native	NA	KY680943	[28]
307	ECU0003	C1b23	Ecuador	Loja, Oñacapa	Native	NA	KY680954	[28]
308	ECU0126	C1b23	Ecuador	Loja, Oñacapa	Native	NA	KY680956	[28]
309	ECU0187	C1b23	Ecuador	Loja, Gañil	Native	NA	KY680957	[28]
310	ECU0161	C1b23	Ecuador	Loja, Oñacapa	Native	NA	KY680958	[28]
311	ECU0167	C1b23	Ecuador	Loja, Oñacapa	Native	NA	KY680959	[28]
312	ECU0171	C1b23	Ecuador	Loja, Oñacapa	Native	NA	KY680960	[28]
313	ECU0178	C1b23	Ecuador	Loja, Gañil	Native	NA	KY680961	[28]
314	ECU0088	C1b23	Ecuador	Loja, Oñacapa	Native	NA	KY680962	[28]
315	ECU0327	C1b23	Ecuador	Loja, Oñacapa	Native	NA	KY680964	[28]
