# Supplementary material for: Uniparental Lineages from the Oldest Indigenous Population of Ecuador: The Tsachilas
Source: Genes (Basel). 2021 Aug 20;12(8):1273. doi: 10.3390/genes12081273 (PMC8391833; doi:10.3390/genes12081273)
Supplement: Supplementary file 1 [file genes-12-01273-s001.zip › SUPPLEMENTARY/TABLES/S7.xlsx]

## Sheet: Foglio1
Table S7: AMOVA results
	n pops	n groups	Among groups	Between pops	Between individuals
mtDNA data
All populations	15	1		20.16*	80.82
All Barbacoan	3	1		6.78*	93.22
All Quechua	8	1		9.55*	90.45
Barbacoan vs Quechua	11	2	8.10	10.24*	81.66
All Ecuadorian	6	1		7.4*	92.6
Ecuadorian (plus Tsachila) vs Peruvian	13	2	9.73	9.69**	80.58
Ecuadorian (no Tsachila) vs Peruvian	12	2	10.34	9.23	80.43
Ecuadorian vs others	15	2	8.22	10.33	81.48
Y-STR data
All populations	17	1		23.67*	76.33
All Barbacoan	4	1		8.16*	91.84
All Quechua	7	1		15.21	84.79
Barbacoan vs Quechua	11	2	6.62**	10.21	83.17
All Ecuadorian	6	1		14.54*	85.46
Ecuadorian (plus Tsachila) vs Peruvian	15	2	8.97	10.11	80.92
Ecuadorian (no Tsachila) vs Peruvian	14	2	11.67	7.31*	81.02
Ecuadorian vs others	17	2	10.45	7.10	82.45
*P < 0.001.
**P < 0.005.
